# Supplementary material for: Whole genome sequences of 70 indigenous Ethiopian cattle
Source: Sci Data. 2024 Jun 5;11:584. doi: 10.1038/s41597-024-03342-9 (PMC11153504; doi:10.1038/s41597-024-03342-9)
Supplement: Supplementary file 1 — Supplement File 1 and Supplement File 2 [file 41597_2024_3342_MOESM1_ESM.xlsx]

## Sheet: Supplimentary file 1
Supplement File 1: Descriptions of sequenced indigenous Ethiopian cattle breeds and their respective accession numbers in NCBI's Sequence Read Archive (SRA)
Cattle breeds	Sample_Abbrivations	Biosample_Accessions
Abigar1	ABI-1	SAMN38860056
Abigar2	ABI-2	SAMN38860057
Abigar3	ABI-3	SAMN38860058
Abigar4	ABI-4	SAMN38860059
Abigar5	ABI-5	SAMN38860060
Abigar6	ABI-6	SAMN38860061
Abigar7	ABI-7	SAMN38860062
Abigar8	ABI-8	SAMN38860063
Abigar9	ABI-9	SAMN38860064
Abigar10	ABI-10	SAMN38860065
Barka1	BAR-1	SAMN38860066
Barka2	BAR-2	SAMN38860067
Barka3	BAR-3	SAMN38860068
Barka4	BAR-4	SAMN38860069
Barka5	BAR-5	SAMN38860070
Barka6	BAR-6	SAMN38860071
Barka7	BAR-7	SAMN38860072
Barka8	BAR-8	SAMN38860073
Barka9	BAR-9	SAMN38860074
Barka10	BAR-10	SAMN38860075
Boran1	BOR-1	SAMN38860076
Boran2	BOR-2	SAMN38860077
Boran3	BOR-3	SAMN38860078
Boran4	BOR-4	SAMN38860079
Boran5	BOR-5	SAMN38860080
Boran6	BOR-6	SAMN38860081
Boran7	BOR-7	SAMN38860082
Boran8	BOR-8	SAMN38860083
Boran9	BOR-9	SAMN38860084
Boran10	BOR-10	SAMN38860085
Fellata1	FEL-1	SAMN38860086
Fellata2	FEL-2	SAMN38860087
Fellata3	FEL-3	SAMN38860088
Fellata4	FEL-4	SAMN38860089
Fellata5	FEL-5	SAMN38860090
Fellata6	FEL-6	SAMN38860091
Fellata7	FEL-7	SAMN38860092
Fellata8	FEL-8	SAMN38860093
Fellata9	FEL-9	SAMN38860094
Fellata10	FEL-10	SAMN38860095
Fogera1	FOG-1	SAMN39208026
Fogera2	FOG-2	SAMN39208027
Fogera3	FOG-3	SAMN39208028
Fogera4	FOG-4	SAMN39208029
Fogera5	FOG-5	SAMN39208030
Fogera6	FOG-6	SAMN39208031
Fogera7	FOG-7	SAMN39208032
Fogera8	FOG-8	SAMN39208033
Fogera9	FOG-9	SAMN39208034
Fogera10	FOG-10	SAMN39208035
Gojjam-highland1	GOH-1	SAMN39208036
Gojjam-highland2	GOH-2	SAMN39208037
Gojjam-highland3	GOH-3	SAMN39208038
Gojjam-highland4	GOH-4	SAMN39208039
Gojjam-highland5	GOH-5	SAMN39208040
Gojjam-highland6	GOH-6	SAMN39208041
Gojjam-highland7	GOH-7	SAMN39208042
Gojjam-highland8	GOH-8	SAMN39208043
Gojjam-highland9	GOH-9	SAMN39208044
Gojjam-highland10	GOH-10	SAMN39208045
Horro1	HOR-1	SAMN39208046
Horro2	HOR-2	SAMN39208047
Horro3	HOR-3	SAMN39208048
Horro4	HOR-4	SAMN39208049
Horro5	HOR-5	SAMN39208050
Horro6	HOR-6	SAMN39208051
Horro7	HOR-7	SAMN39208052
Horro8	HOR-8	SAMN39208053
Horro9	HOR-9	SAMN39208054
Horro10	HOR-10	SAMN39208055

## Sheet: Supplimentary file 2
Supplement File 2: Alignment Rate and Depth of WGS of seven indigenous Ethiopian cattle breeds.
Sample Name	Depth	Alignment rate %
ABI1	12.76	99.3
ABI2	16.87	99.81
ABI3	16.58	99.54
ABI4	14.12	99.27
ABI5	14.9	98.38
ABI6	12.52	98.04
ABI7	13.07	98.83
ABI8	12.8	98.87
ABI9	15.46	99.65
ABI10	16.24	99.1
BAR1	12.4579	99.1669
BAR2	12.1928	99.0212
BAR3	13.3349	99.481
BAR4	14.5189	99.294
BAR5	14.4221	99.5076
BAR6	12.7642	98.9542
BAR7	14.8894	99.2311
BAR8	12.5904	99.5809
BAR9	14.1958	99.5571
BAR10	16.7386	99.0893
BOR1	13.656	98.6693
BOR2	14.6538	99.1505
BOR3	15.6041	99.6222
BOR4	11.8922	99.185
BOR5	13.5593	99.18
BOR6	14.1146	99.6835
BOR7	12.0623	99.6082
BOR8	17.1357	99.4872
BOR9	16.7747	99.4423
BOR10	12.1355	99.3675
FEL1	15.91	98.94
FEL2	13.76	99.34
FEL3	15.03	99.4
FEL4	12.75	98.21
FEL5	21.63	99.5
FEL6	14.02	98.39
FEL7	12.55	99.03
FEL8	14.88	99.68
FEL9	12.74	99.51
FEL10	13.95	98.74
FOG1	13.0374	99.3488
FOG2	15.5475	99.3591
FOG3	12.5916	99.3014
FOG4	14.7486	98.8903
FOG5	14.6846	99.6151
FOG6	12.3019	99.2968
FOG7	13.2778	99.1881
FOG8	13.8876	99.5546
FOG9	13.2688	99.2104
FOG10	14.5584	99.2821
GOH1	15.69	99.24
GOH2	16.82	99.05
GOH3	12.11	98.02
GOH4	14.99	99.34
GOH5	19.01	99.53
GOH6	12.39	99.25
GOH7	13.73	98.97
GOH8	15.1	99.76
GOH9	15.11	99.52
GOH10	15.02	99.68
HOR1	18.8888	99.2646
HOR2	13.5409	98.9397
HOR3	14.2	99.0932
HOR4	12.3617	99.1012
HOR5	11.2	98.8582
HOR6	12.4	99.1795
HOR7	14.236	99.3193
HOR8	13.1	99.2921
HOR9	12.7772	98.9598
HOR10	13.4994	99.1169
